# Supplementary material for: Metabolic Study of Tetra-PEG-Based Hydrogel after Pelvic Implantation in Rats
Source: Molecules. 2022 Sep 14;27(18):5993. doi: 10.3390/molecules27185993 (PMC9501824; doi:10.3390/molecules27185993)
Supplement: Supplementary file 1 [file molecules-27-05993-s001.zip]

Archive with 1 entries (1 files):
- molecules-1800907-supplementary.pdf
